# Supplementary material for: MTHFD1 regulates the NADPH redox homeostasis in MYCN-amplified neuroblastoma
Source: Cell Death Dis. 2024 Feb 9;15(2):124. doi: 10.1038/s41419-024-06490-3 (PMC10858228; doi:10.1038/s41419-024-06490-3)
Supplement: Supplementary file 4 — Original Data File [file 41419_2024_6490_MOESM4_ESM.xlsx]

## Sheet: Sheet1
	primary data of RT-qPCR for Fig 1g.
		1	2	3	4	5	6	7	8	9	10	11	12	13	14	15	16	17	18	19	20	21	22	23	24
A	Content	Actin	Actin	Actin	Actin	Actin	Actin	Actin	Actin	Actin	Actin	Actin	Actin	Actin	Actin	Actin	Actin	Actin	Actin	Actin	Actin	Actin	Actin	Actin	Actin
A	Sample	T1	T1	T1	T2	T2	T2	T3	T3	T3	T4	T4	T4	T5	T5	T5	T6	T6	T6	T7	T7	T7	T8	T8	T8
A	Cq	20.13	20.18	20.17	20.51	20.52	20.21	19.98	20.02	20.03	21.01	21.02	21.09	19.94	20.21	20.17	21	20.76	20.22	19.99	19.87	20.03	20.88	20.22	20.91
B	Content	Actin	Actin	Actin	Actin	Actin	Actin	Actin	Actin	Actin	Actin	Actin	Actin	Actin	Actin	Actin	Actin	Actin	Actin	Actin	Actin	Actin	Actin	Actin	Actin
B	Sample	T9	T9	T9	T10	T10	T10	T11	T11	T11	T12	T12	T12	T13	T13	T13	T14	T14	T14	T15	T15	T15	T16	T16	T16
B	Cq	21.01	20.72	20.78	20.02	20.18	20.01	19.89	19.67	19.61	20.17	19.98	20.04	18.99	19.03	19.12	19.97	19.85	20.03	20.11	20.32	19.96	19.87	19.99	20.04
C	Content	Actin	Actin	Actin	Actin	Actin	Actin	Actin	Actin	Actin	Actin	Actin	Actin	Actin	Actin	Actin
C	Sample	T17	T17	T17	T18	T18	T18	T19	T19	T19	T20	T20	T20	T21	T21	T21
C	Cq	20.49	20.12	19.99	19.23	19.43	19.88	20.12	20.34	20.18	20.22	20.31	20.01	20.04	20.17	20.19
D	Content	MYCN	MYCN	MYCN	MYCN	MYCN	MYCN	MYCN	MYCN	MYCN	MYCN	MYCN	MYCN	MYCN	MYCN	MYCN	MYCN	MYCN	MYCN	MYCN	MYCN	MYCN	MYCN	MYCN	MYCN
D	Sample	T1	T1	T1	T2	T2	T2	T3	T3	T3	T4	T4	T4	T5	T5	T5	T6	T6	T6	T7	T7	T7	T8	T8	T8
D	Cq	21.12	21.76	21.09	19.93	19.81	19.58	18.43	18.56	18.72	19.99	20.66	20.15	19.01	19.32	19.07	19.32	19.23	18.61	18.11	18.21	18.17	16.3	15.59	16.28
E	Content	MYCN	MYCN	MYCN	MYCN	MYCN	MYCN	MYCN	MYCN	MYCN	MYCN	MYCN	MYCN	MYCN	MYCN	MYCN	MYCN	MYCN	MYCN	MYCN	MYCN	MYCN	MYCN	MYCN	MYCN
E	Sample	T9	T9	T9	T10	T10	T10	T11	T11	T11	T12	T12	T12	T13	T13	T13	T14	T14	T14	T15	T15	T15	T16	T16	T16
E	Cq	16.78	16.58	16.57	15.17	15.24	15.12	12.61	12.57	12.58	9.89	9.82	9.77	19.02	19.17	19.11	20.52	20.34	20.69	20.87	20.89	20.58	21.36	21.66	21.78
F	Content	MYCN	MYCN	MYCN	MYCN	MYCN	MYCN	MYCN	MYCN	MYCN	MYCN	MYCN	MYCN	MYCN	MYCN	MYCN
F	Sample	T17	T17	T17	T18	T18	T18	T19	T19	T19	T20	T20	T20	T21	T21	T21
F	Cq	20.99	20.12	20.19	22.13	22.99	22.71	21.21	21.32	21.89	22.98	22.79	22.96	22.45	22.98	22.67
G	Content	MTHFD1	MTHFD1	MTHFD1	MTHFD1	MTHFD1	MTHFD1	MTHFD1	MTHFD1	MTHFD1	MTHFD1	MTHFD1	MTHFD1	MTHFD1	MTHFD1	MTHFD1	MTHFD1	MTHFD1	MTHFD1	MTHFD1	MTHFD1	MTHFD1	MTHFD1	MTHFD1	MTHFD1
G	Sample	T1	T1	T1	T2	T2	T2	T3	T3	T3	T4	T4	T4	T5	T5	T5	T6	T6	T6	T7	T7	T7	T8	T8	T8
G	Cq	21.34	21.66	21.01	20.25	21.01	20.86	19.82	20.11	20.29	21.41	20.28	20.92	19.82	19.99	19.8	20.13	20.24	20.01	19.01	18.76	19.03	19.88	19.26	19.82
H	Content	MTHFD1	MTHFD1	MTHFD1	MTHFD1	MTHFD1	MTHFD1	MTHFD1	MTHFD1	MTHFD1	MTHFD1	MTHFD1	MTHFD1	MTHFD1	MTHFD1	MTHFD1	MTHFD1	MTHFD1	MTHFD1	MTHFD1	MTHFD1	MTHFD1	MTHFD1	MTHFD1	MTHFD1
A	Sample	T9	T9	T9	T10	T10	T10	T11	T11	T11	T12	T12	T12	T13	T13	T13	T14	T14	T14	T15	T15	T15	T16	T16	T16
A	Cq	21.01	21.24	21.14	18.93	19.01	19.03	18.08	18.02	18.01	17.34	17.36	17.08	16.82	16.98	16.91	18.71	18.53	18.09	19.48	19.83	19.38	20.19	20.17	20.69
I	Content	MTHFD1	MTHFD1	MTHFD1	MTHFD1	MTHFD1	MTHFD1	MTHFD1	MTHFD1	MTHFD1	MTHFD1	MTHFD1	MTHFD1	MTHFD1	MTHFD1	MTHFD1
B	Sample	T17	T17	T17	T18	T18	T18	T19	T19	T19	T20	T20	T20	T21	T21	T21
B	Cq	19.71	19.32	19.12	19.97	19.91	19.55	20.48	20.7	20.33	20.15	19.61	20.14	20.08	19.29	19.29
B
