# Supplementary material for: MTHFD1 regulates the NADPH redox homeostasis in MYCN-amplified neuroblastoma
Source: Cell Death Dis. 2024 Feb 9;15(2):124. doi: 10.1038/s41419-024-06490-3 (PMC10858228; doi:10.1038/s41419-024-06490-3)
Supplement: Supplementary file 5 — Original Data File [file 41419_2024_6490_MOESM5_ESM.xlsx]

## Sheet: Sheet1
	primary data of RT-qPCR for Fig 1I.
		1	2	3	4	5	6	7	8	9	10	11	12
A	Content	Actin	Actin	Actin	Actin	Actin	Actin	Actin	Actin	Actin	Actin	Actin	Actin
A	Sample	SK-N-AS	SK-N-AS	SK-N-AS	SK-N-BE(2)	SK-N-BE(2)	SK-N-BE(2)	IMR32	IMR32	IMR32	SK-N-SH	SK-N-SH	SK-N-SH
A	Cq	19.72	19.21	19.19	20.21	19.89	20.31	19.24	18.99	19.22	20.24	19.98	20.01
B	Content	Actin	Actin	Actin
B	Sample	SHSY-5Y	SHSY-5Y	SHSY-5Y
B	Cq	18.23	18.77	19.32
C	Content	MYCN	MYCN	MYCN	MYCN	MYCN	MYCN	MYCN	MYCN	MYCN	MYCN	MYCN	MYCN
C	Sample	SK-N-AS	SK-N-AS	SK-N-AS	SK-N-BE(2)	SK-N-BE(2)	SK-N-BE(2)	IMR32	IMR32	IMR32	SK-N-SH	SK-N-SH	SK-N-SH
C	Cq	20.57	20.21	19.99	17.03	17.19	18.26	16.81	17.32	17.18	20.59	20.23	20.32
D	Content	MYCN	MYCN	MYCN
D	Sample	SHSY-5Y	SHSY-5Y	SHSY-5Y
D	Cq	18.83	19.42	19.92
E	Content	MTHFD1	MTHFD1	MTHFD1	MTHFD1	MTHFD1	MTHFD1	MTHFD1	MTHFD1	MTHFD1	MTHFD1	MTHFD1	MTHFD1
E	Sample	SK-N-AS	SK-N-AS	SK-N-AS	SK-N-BE(2)	SK-N-BE(2)	SK-N-BE(2)	IMR32	IMR32	IMR32	SK-N-SH	SK-N-SH	SK-N-SH
E	Cq	22.29	22.01	21.82	20.96	20.99	21.26	20.61	20.22	20.48	22.32	22.09	22.12
F	Content	MTHFD1	MTHFD1	MTHFD1
F	Sample	SHSY-5Y	SHSY-5Y	SHSY-5Y
F	Cq	21.34	21.23	21.93
F
G	Content
G	Sample
G	Cq
G
H	Content
H	Sample
H	Cq
H
